# Supplementary material for: Acceptability and feasibility of an evaluation table to assess the competency of general medicine interns during ambulatory rotations in Brest
Source: BMC Med Educ. 2024 Jun 6;24:636. doi: 10.1186/s12909-024-05357-7 (PMC11157886; doi:10.1186/s12909-024-05357-7)
Supplement: Supplementary file 1 — Supplementary Material 1 [file 12909_2024_5357_MOESM1_ESM.xlsx]

## Sheet: Information
Title: Appendix 1 : Exceler tool
ROAD MAP FOR USING THE SKILLS ASSESSMENT TOOL FOR THE DES (SPECIALISED STUDIES DIPLOMA) IN GENERAL MEDICINE
OBJECTIVES
-To enable the progression of the interns' level of acquisition of skills to be monitored during their Diploma of Specialized Studies (DES).
-To enable interns to self-assess.
-To enable an assessment to be carried out in view of the final certification.
The tool can be used throughout hospital and ambulatory internships,
But skill appraisals will preferably be carried out during the last two months of the internship. Each appraisal will only be finalised and validated at the time of meeting with the tutor.
This validation will take place between xx/xx and xx/xx of every year of the DES during a meeting between the tutor and the student and it is compulsory in order for the intern to be accepted in the following year.
The interns will have the tool at their disposal on a memory stick, dedicated to this particular use and which will be given to them at the start of the diploma.
To use the assessment tool, a computer with an Excel software programme is required.
1/ Open Excel + activate the macro settings
2/ Click on the second tab : curriculum.
3/ Fill-in the different missing information.
A start date for the diploma must be entered in the « Curriculum » tab ( 01/11/2014 for example).
This date will imply the date of the three assessments and cannot be changed.
This second tab will have to be up-dated thoughout the student's studies
4/ Open the 6 following tabs one by one, corresponding to the six main generic skills in general medicine and fill them in:
For each skill, all abilities in common that occur when using the tool should be described.
Certain indicator criteria bear a little red triangle in the top right-hand corner of the cell: it corresponds to a further explanation of the name of the indicator
When the criterion is acquired, insert : « yes », if it is not, enter : « no »
(use the small arrow, which appears on the right hand-side of the cell when you click on it to select «yes » or « no »).
The « yes » answers are automatically found in the following assessments, as the capacity is considered as validated.
The sum is calculated automatically, as well as the mark, which is re-calculated out of 10 for better visiblity.
The mark can be found in the synthesis tab. (For a first assessment it is normal that the mark is closer to 3 than to 10 !)
For the first assessment (end of first year DES) use column 1.
For the second assessment (end of second year DES) use column 2 and the empty cells.
For the third assessment (end of third year DES) use column 3 and the empty cells.
The criteria validated during an assessment are considered as acquired in the following assessments, you no longer have to describe them, as the « yes » answers will be entered automatically.
5/ Open tab 9 : synthesis
A synthesis of the marks and the insertion in the radar chart and the histogram appear automatically.
The graph is in red for the first assessment, the different colours appear gradually with the other assessments.
6/ Once you have finished each assessment, please send the document by internet to the following address:
xxx@xxx.com
Diploma of Specialized Studies (DES)

## Sheet: Internal curriculum
Intern	SURNAME:		FIRST NAME:		Tel:			Email:
Tutor	SURNAME:		FIRST NAME:		Tel:			Email:
Start date of DES
Faculty
		DES 1		DES 2			DES 3
1st SEMESTER: internship and pedagogical tutor
Start date
End date
2nd SEMESTER: internship and pedagogical tutor
Start date
End date
		Instructions for entering dates: day/month/year
Diploma of Specialized Studies (DES)

## Sheet: First aid emergencies
LEVELS	COMMON CAPACITY : DECODING AN UNDIFFERENTIATED COMPLAINT	ASSESSMENT 1	ASSESSMENT 2	ASSESSMENT 3				CAPACITY							PERSON RESPONSIBLE FOR ENTERING ASSESSMENT 1
BEGINNER	Addresses mainly biomedical issues							DECODING AN UNDIFFERENTIATED COMPLAINT							PERSON RESPONSIBLE FOR ENTERING ASSESSMENT 2
	Ignores psychosocial reasons							MANAGING EMERGENCIES							PERSON RESPONSIBLE FOR ENTERING ASSESSMENT 3
	Understands that the current initial training does not enable multiple reasons to be addressed							DIAGNOSING THE SITUATION, PREVALENCE, HIERARCHY, UNCERTAINTY							Reserved. Code:
	Detects patients' requests and the different potential levels of complaint (urgency, seriousness, prevalence)							MOBILISING RESSOURCES
INTERMEDIATE	Tries to decode the reasons
	Is interested in the patient's reasons
	Is interested in the patient's other health problems
COMPETENT	Creates a climate conducive to the expression of the main reasons for first resort through attentive listening
	Explores the patient's perspectives (their views, their expectations) to understand their needs
LEVELS	COMMON CAPACITY: MANAGING EMERGENCIES	ASSESSMENT 1	ASSESSMENT 2	ASSESSMENT 3
BEGINNER	Diagnoses vital emergencies
	Carries out correctly emergency responses taught during the 2nd cycle
INTERMEDIATE	Manages the most frequent emergencies by considering the prevalence and the actual seriousness of the situations
	Manages the seriousness as perceived by the patient
	Takes into account and integrates the patients' fears and representations in the decision
	Is able to reassure patients on their state of health
COMPETENT	Takes into account the patient's priorities even if they seem debatable
LEVELS	COMMON CAPACITY: DIAGNOSING THE SITUATION, PREVALENCE, HIERARCHY, UNCERTAINTY	ASSESSMENT 1	ASSESSMENT 2	ASSESSMENT 3
	Mentions the most serious diseases without taking the prevalence per internship location into account
BEGINNER	Prescribes further examinations in case of doubt
	Has difficulties prioritising complaints and tries to address the majority of the biomedical complaints during the same examination session with a disease-centred approach
	Is aware of new responsibilities
	Adapts a decision-making approach based on diagnosis of a situation (patients in the context of their pathology)
	Makes decisions while accepting some uncertainty
INTERMEDIATE	Prescribes further examinations following diagnostic hypotheses, taking the seriousness and the prevalence of the pathologies in primary care into account
	Learns to recognise the early stages of a disease
	Makes a situational diagnosis recognising the actual request
	Resolves in the best possible way the patient's problems in a context of uncertainty, taking the patient's wishes, the medical file and the context into account
COMPETENT	Detects the actual request, prioritising problems, taking the patient's schedule and constraints linked to the disease into account
	Thinks of the possibility of biomedically unexplained symptoms without the certainty of being able to manage them
LEVELS	COMMON CAPACITY: MOBILISING RESSOURCES
BEGINNER	Obtains help from a third party (health professional)
	Is aware of the usefulness of complementary training especially in biomedical studies
INTERMEDIATE	Identifies situations that are thought difficult to manage alone
	Refers the patient according to each professional's particular skills
	Refers the patient recognising the other professionals' skills
COMPETENT	Enables the patients to benefit from other professionals' skills

## Sheet: Patient-centred communication
LEVELS	COMMON CAPACITY: COMMUNICATION WITH FAMILY	ASSESSMENT 1	ASSESSMENT 2	ASSESSMENT 3				CAPACITY							PERSON RESPONSIBLE FOR ENTERING ASSESSMENT 1
BEGINNER	Talks about the patient's health problems to their close relatives without respecting medical confidentiality							COMMUNICATION WITH FAMILY							PERSON RESPONSIBLE FOR ENTERING ASSESSMENT 2
	Shares trivial information without asking the patients' opinion							STRUCTURING THE INTERVIEW WITH THE PATIENT							PERSON RESPONSIBLE FOR ENTERING ASSESSMENT 3
INTERMEDIATE	Gives the family information concerning the patient most often taking medical confidentiality into account							DOCTOR-PATIENT RELATIONSHIP							Reserved. Code:
	Applies to the family to obtain information concerning the patient							COMMUNICATION SKILLS
	Analyses his/her limitations in communication with the family
COMPETENT	Inquires about training on the basis of his/her limitations
	Wonders about his/her way of communicating with the patient
LEVELS	COMMON CAPACITY: STRUCTURING THE INTERVIEW WITH THE PATIENT	ASSESSMENT 1	ASSESSMENT 2	ASSESSMENT 3
	Asks focused questions, mainly biomedical questions
BEGINNER	Is able to interpret the answers
	Is aware that asking questions is necessary but insufficient as the only mode of communication with the patient
	Asks structured questions centred on the patient, resembling a discussion rather than questioning
INTERMEDIATE	Is aware of the importance of how patients are received during each consultation to build and maintain a relationship with them
	Gives patients time to express themselves
	Adjusts his/her care provision to the patients' perspectives (their views, availability, expectations)
COMPETENT	Explores the patients' problems to understand their needs
	Associates patients with a clinical approach and decision-making processes
	Schedules follow-up after consultations
LEVELS	COMMON CAPACITY: DOCTOR-PATIENT RELATIONSHIP	ASSESSMENT 1	ASSESSMENT 2	ASSESSMENT 3
	Understands the importance of building a doctor-patient relationship
	Accepts the idea that a doctor-patient relationship takes its roots in the doctor's and the patient's personal histories
	Accepts the idea that this relationship is influenced by the context
	Detects his/her relational and personal difficulties that could influence his/her practice
INTERMEDIATE	Knows his/her limitations (in a doctor-patient relationship) and is aware of them
	Envisages hypotheses concerning the patients' coping strategies in adapting to their illness (defense mechanisms: denial, avoidance, isolation)
	Is able to talk about representations and defense mechanisms when faced with a patient's reluctant attitude
	Recognises the patients' emotions and accepts their legitimacy
	Recognises his/her own emotions
	Respects and promotes patient autonomy
COMPETENT	Is aware of the psycho-therapeutic dimension of a doctor's attention and presence
LEVELS	COMMON CAPACITY: COMMUNICATION SKILLS	ASSESSMENT 1	ASSESSMENT 2	ASSESSMENT 3
	Provides simple explanations: open or closed questions, rephrasing, active listening, empathy
BEGINNER	Accepts the fact that communication is not always easy
	Explains the decisions to obtain the patients' agreement and is persuasive
	Seeks the patients' adherence to his/her decision
	Discusses with patients what can or cannot be done during a consultation
INTERMEDIATE	Is aware of his/her own communication difficulties
	Uses language adapted to each patient
	Adapts communication means to each situation, to any professional involved and to him/herself
	Uses communication skills (open and closed questions, rephrasing, keeping the appropriate distance, active listening and empathy) that are useful in a patient-centred approach
	Considers the patients' priorities, even if they seem debatable
COMPETENT	Uses his/her communication skills to help patients express their difficulties
	Helps patients find their own solutions

## Sheet: Complexity Global approach
LEVELS	COMMON CAPACITY: BIO PSYCHOSOCIAL APPROACH TO CARE	ASSESSMENT 1	ASSESSMENT 2	ASSESSMENT 3				CAPACITY							PERSON RESPONSIBLE FOR ENTERING ASSESSMENT 1
BEGINNER	Focuses consultations on biomedical subjects and does not yet explore psychosocial subjects							BIO PSYCHOSOCIAL APPROACH OF CARE							PERSON RESPONSIBLE FOR ENTERING ASSESSMENT 2
	Widens data collection to non-strictly biomedical data							DECISIONAL APPROACH							PERSON RESPONSIBLE FOR ENTERING ASSESSMENT 3
INTERMEDIATE	Broaches patients' psychological issues that can be brought up during consultation							ABILITY TO REFLECT, RE-EVALUATE, EVOLVE IN CARE, UNCERTAINTIES							Reserved. Code:
	Takes information into account from different fields (biomedical, psycho-affective, socio-environmental) to explore the different possible responses							REPRESENTATIONS OF AND ADAPTATION TO CARE
	After having identified the data collected in the different fields, is able to use that data in the shared decision-making process (the doctor's and the patient's opinions)
COMPETENT	Is able in a patient's discourse to detect the signs of psychological issues
LEVELS	COMMON CAPACITY: DECISIONAL APPROACH	ASSESSMENT 1	ASSESSMENT 2	ASSESSMENT 3
BEGINNER	Collects data via questioning rather than an interview
INTERMEDIATE	Formulates hypotheses using the whole dataset
	Makes a decision which does not only consist in managing the reasons for consultation
	After having identified the collected data in the different fields, is able to bear this in mind for the shared decision-making process
COMPETENT	Orders decisions based on the overall situation and the patient's situation
LEVELS	COMMON CAPACITY: ABILITY TO REFLECT, RE-EVALUATE, EVOLVE IN CARE PROVISION, UNCERTAINTIES	ASSESSMENT 1	ASSESSMENT 2	ASSESSMENT 3
BEGINNER	Tends to separate issues to try to deal with them
	Is willing to use external help
	Returns to a situation, particularly one that has caused problems
	Accepts the idea that he/she will have to make decisions in situations of uncertainty
INTERMEDIATE	Expresses the fact that there is not just one answer to a situation
	Expresses doubts (mistakes, shortfalls…)
	Takes time to re-evaluate a situation, therefore the decision
	Knows how to postpone or schedule a consultation
COMPETENT	Is able to differentiate the different types of uncertainty linked to: their own knowledge, data from science, situations and patients
LEVELS	COMMON CAPACITY: REPRESENTATIONS AND ADAPTATION OF CARE PREVENTION	ASSESSMENT 1	ASSESSMENT 2	ASSESSMENT 3
BEGINNER	Accepts the idea that the patient has a personal history with experiences, beliefs, a culture and that he/she lives in a given society at a given time
	Based on the patients' attitudes, calls on notions of representativeness, ambivalence and defense mechanisms
INTERMEDIATE	Adopts different actions and listening postures according to the patient and the situation
	Expresses the fact that there is not only one right answer to a clinical situation
	Is conscious of what the patient expects from him/her and his/her influence
	Does not reply intead of the patient when faced with psychogical issues he/she encounters and helps find ways to answer and find the patient's own solutions
COMPETENT	Knows how to take a step back with regard to his/her own subjectivity (time, place, emotions, representations…) and the patient's subjectivity
	Suggests care provision saying that he/she is not in control of all the issues of the situation

## Sheet: Continuity follow up Coordinati
LEVELS	COMMON CAPACITY: FOLLOW-UP OVER SEVERAL CONSULTATIONS	ASSESSMENT 1	ASSESSMENT 2	ASSESSMENT 3				CAPACITY							PERSON RESPONSIBLE FOR ENTERING ASSESSMENT 1
BEGINNER	Accepts the idea that certain problems require follow-up over several consultations							FOLLOW-UP IN TIME							PERSON RESPONSIBLE FOR ENTERING ASSESSMENT 2
	Is able to schedule a next session							MEDICAL FILES							PERSON RESPONSIBLE FOR ENTERING ASSESSMENT 3
	Uses time as an ally in decisional processes							CONTINUITY OF CARE							Reserved. Code:
INTERMEDIATE	Takes previous events into account in decisional processes							CARE COORDINATION AROUND THE PATIENT
	Uses time for long-term follow-up
	Programmes a patient's follow-up in the short, medium and long term
COMPETENT	Takes time to re-evaluate situations and decisions
	Re-evaluates a decision re-evaluating him/herself
LEVELS	COMMON CAPACITY: MEDICAL FILES	ASSESSMENT 1	ASSESSMENT 2	ASSESSMENT 3
BEGINNER	Creates new files, providing information about personal and family medical histories, habitus, and consults medical histories in existing files
	Leaves written records inside files
	Uses previous data from medical files
INTERMEDIATE	Provides further information to a file including medical complaints and formulates hypotheses
	Gathers, if required, information about previous health education, prevention and screening to be included in the files
COMPETENT	Programmes alarm signals for future actions
LEVELS	COMMON CAPACITY: CONTINUITY OF CARE	ASSESSMENT 1	ASSESSMENT 2	ASSESSMENT 3
BEGINNER	Corresponds in writing with other professionals
	Informs of the conditions in which he/she is accessible and available (presence, telephone) for follow-up
COMPETENT	Indicates how to proceed with patient care in his/her absence (transmission, instructions)
LEVELS	COMMON CAPACITY: CARE COORDINATION AROUND THE PATIENT	ASSESSMENT 1	ASSESSMENT 2	ASSESSMENT 3
BEGINNER	Tries to respond to patients' complaints, referring them to the corresponding professional if in doubt
	Uses different communication tools to coordinate care (fax, telephone, internet…)
	Takes the other health professionals' opinions into account in care decisions
INTERMEDIATE	Adapts information delivery according to the situations and the professionals involved
	Refers to appropriate medical and social-medical professionals depending on the patient
	Explains suggestions from different health professionals
COMPETENT	Takes patients' preferences and possibilities into account to make shared decisions

## Sheet: Education Prevention
LEVELS	COMMON CAPACITY: PREVENTION AND SCREENING	ASSESSMENT 1	ASSESSMENT 2	ASSESSMENT 3				COMMON CAPACITY							PERSON RESPONSIBLE FOR ENTERING ASSESSMENT 1
BEGINNER	Is aware of GPs' role in prevention acts							PREVENTION AND SCREENING							PERSON RESPONSIBLE FOR ENTERING ASSESSMENT 2
	Defines the 4 levels of prevention: primary, secondary, tertiary and quarternary							PATIENTS' EDUCATION							PERSON RESPONSIBLE FOR ENTERING ASSESSMENT 3
	Responds to prevention requests from patients							CARERS' DEGREE OF IMPLCATION							Reserved. Code:
INTERMEDIATE	Uses information tools for prevention
	Prescribes or carries out individual and organised screening procedures as appropriate
	Suggests follow-up according to screeening results with or without other professionals
	Integrates the usefulness of the 4 prevention levels in decision-making processes
	Organises further specific consultations
	Negotiates with non-motivated patients the usefulness of carrying out prevention acts
COMPETENT	Negotiates with patients the option of not performing unjustified or pointless prevention acts
LEVELS	COMMON CAPACITY: PATIENT'S EDUCATION	ASSESSMENT 1	ASSESSMENT 2	ASSESSMENT 3
BEGINNER	Limits education to advice and information
	Expresses difficulties in the implementation
	Asks patients about their lifestyle with health education as a goal
INTERMEDIATE	Educates patients to face potential critical incidents
	Educates families to face potential critical incidents
	Refers patients to individual or collective educational activities
COMPETENT	Seizes opportunities that occur throughout consultations
	Accepts the idea that education consolidates over time
LEVELS	COMMON CAPACITY: CARER'S DEGREE OF IMPLiCATION	ASSESSMENT 1	ASSESSMENT 2	ASSESSMENT 3
BEGINNER	Imposes his/her opinion on patients
	Emphasises the risks of patients falling ill rather than the expected advantages for their quality of life and health promotion
	Seeks patient's adherence, providing arguments for his/her reasoning without taking the patients' representations into account
INTERMEDIATE	Accepts the fact that patients understand health problems differently
	Accepts that patients' refusals are not final, that they can change their mind and he/she needs to bear this in mind
	Provides arguments for decisions regarding expected benefits on patients' quality of life and health promotion
	Accepts the fact that patients are autonomous in managing their illness and their health
	Understands and accepts patients' refusal of his/her suggestions
COMPETENT	Collaborates in therapeutic education programmes for patients with chronic illness
	Favours the therapeutic alliance (shared decisions and negotiated agreements)
GP: General Practice

## Sheet: Professionalism
LEVELS	COMMON CAPACITY: PROFESSIONAL TRAINING	ASSESSMENT 1	ASSESSMENT 2	ASSESSMENT 3				COMMON CAPACITY							PERSON RESPONSIBLE FOR ENTERING ASSESSMENT 1
	Presents a professional project							PROFESSIONAL TRAINING							PERSON RESPONSIBLE FOR ENTERING ASSESSMENT 2
BEGINNER	Accepts the role of a medical trainee							ETHICS AND DEONTOLOGY							PERSON RESPONSIBLE FOR ENTERING ASSESSMENT 3
	Is aware that he/she has to develop his/her skills with specific training							PROFESSIONAL ORGANISATION							Reserved. Code:
	Adapts training to his/her professional project							SOCIAL RESPONSIBILITIES
INTERMEDIATE	Perceives the limitations of his/her skills
	Mobilises appropriate knowledge in real-life situations
	Analyses his/her own practice
	Deduces his/her training and progression needs
COMPETENT	Integrates his/her acquired knowledge in his/her practice to improve skills
	Continues to train
LEVELS	COMMON CAPACITY: ETHICS AND DEONTOLOGY	ASSESSMENT 1	ASSESSMENT 2	ASSESSMENT 3
BEGINNER	Participates in patient follow-up whilst respecting other professionals
	Aims for patients' well-being whilst remaining focused on the illness
	Is aware of medical-legal responsibilities
	Upholds medical confidentiality
INTERMEDIATE	Integrates psychosocial and cultural data to promote patients' wellbeing
	Accepts patients' autonomy
	Uses language adapted to each patient
	Observes the rules of deontology and legal rules
COMPETENT	Accepts that patients' ethics are different from his/hers
	Seeks patients' approval for the transmission of information to other carers
LEVELS	COMMON CAPACITY: PROFESSIONAL ORGANISATION	ASSESSMENT 1	ASSESSMENT 2	ASSESSMENT 3
BEGINNER	Participates in patient follow-up, bearing in mind the balance between professional and personal life
	Organises his/her schedule to facilitate access to care
	Manages a balance between private and professional life
COMPETENT	Takes priorities into account depending on the practice contexts
LEVELS	COMMON CAPACITY: SOCIAL RESPONSIBILITIES	ASSESSMENT 1	ASSESSMENT 2	ASSESSMENT 3
BEGINNER	Is aware of his/her role as a carer
	Is aware of his/her place in the healthcare system
	Takes healthcare costs for patients and society into account
INTERMEDIATE	Explains his/her decisions by providing primary care data (scientific data)
	Shares the responsibiility of decisions with patients
COMPETENT	Integrates relevant management of care resources into his/her decisions
	Participates in actions for the outreach of the medical discipline

## Sheet: Synthesis
	SUMMARY
First-aid emergencies	DECODING AN UNDIFFERENTIATED COMPLAINT
	MANAGING EMERGENCIES
	DIAGNOSING THE SITUATION, PREVALENCE, HIERARCHY, UNCERTAINTY
	MOBILISING RESSOURCES
Patient-centred communication	COMMUNICATION WITH FAMILY
	STRUCTURING THE INTERVIEW WITH THE PATIENT
	DOCTOR-PATIENT RELATIONSHIP
	COMMUNICATION SKILLS
Complexity Global approach	BIO PSYCHOSOCIAL APPROACH OF CARE
	DECISIONAL APPROACH
	ABILITY TO REFLECT, RE-EVALUATE, EVOLVE IN CARE, UNCERTAINTIES
	REPRESENTATIONS OF AND ADAPTATION TO CARE
Continuity follow-up coordination	FOLLOW-UP IN TIME
	MEDICAL FILES
	CONTINUITY OF CARE
	CARE COORDINATION AROUND THE PATIENT
Education Prevention	PREVENTION AND SCREENING
	PATIENTS' EDUCATION
	CARERS' DEGREE OF IMPLCATION
Professionalism	ETHICS AND DEONTOLOGY
	PROFESSIONAL ORGANISATION
	SOCIAL RESPONSIBILITIES
